# Supplementary material for: Predicting protein functions using positive-unlabeled ranking with ontology-based priors
Source: Bioinformatics. 2024 Jun 28;40(Suppl 1):i401–9. doi: 10.1093/bioinformatics/btae237 (PMC11211813; doi:10.1093/bioinformatics/btae237)
Supplement: btae237_Supplementary_Data [file btae237_supplementary_data.zip]

Archive with 4 entries (3 files):
- btae237_Supplementary_Data/
- btae237_Supplementary_Data/ATT00001.txt
- btae237_Supplementary_Data/ISMB_2024_Supplement_140.xlsx
- btae237_Supplementary_Data/signature.asc
