# Supplementary material for: Predicting protein functions using positive-unlabeled ranking with ontology-based priors
Source: Bioinformatics. 2024 Jun 28;40(Suppl 1):i401–9. doi: 10.1093/bioinformatics/btae237 (PMC11211813; doi:10.1093/bioinformatics/btae237)
Supplement: btae237_Supplementary_Data [file btae237_supplementary_data.zip › btae237_Supplementary_Data/ATT00001.txt]

> Dear Author,
>
> We have found that there is mention of supplementary in the text. However, we are missing supplementary file.
>
> Could you please check and provide the file at the earliest.
>
> Best Wishes,
> Rupa M
>
> Rupa M (she, her, hers)
> Bioinformatics - Project Manager
