# Supplementary material for: Predicting protein functions using positive-unlabeled ranking with ontology-based priors
Source: Bioinformatics. 2024 Jun 28;40(Suppl 1):i401–9. doi: 10.1093/bioinformatics/btae237 (PMC11211813; doi:10.1093/bioinformatics/btae237)
Supplement: btae237_Supplementary_Data [file btae237_supplementary_data.zip › btae237_Supplementary_Data/signature.asc]

-----BEGIN PGP SIGNATURE-----

iHwEARECADwWIQRQ0K8X8NGHOpS3sjKBw8+n4JD2ogUCZiYCnh4ccm9iZXJ0Lmhv
ZWhuZG9yZkBrYXVzdC5lZHUuc2EACgkQgcPPp+CQ9qLhRwCeJ49f55ZdKkxrS9Vm
xKUxsvWjP1oAn27kfh/nUI6ChBdPXnIbgNg3WwN9
=jg1C
-----END PGP SIGNATURE-----
